# Supplementary material for: A systematic review of workplace triggers of emotions in the healthcare environment, the emotions experienced, and the impact on patient safety
Source: BMC Health Serv Res. 2024 May 9;24:603. doi: 10.1186/s12913-024-11011-1 (PMC11080227; doi:10.1186/s12913-024-11011-1)
Supplement: Supplementary file 3 — Supplementary Material 3. [file 12913_2024_11011_MOESM3_ESM.xls]

## Sheet: Sheet1
QuADS criteria	1. Theoretical or conceptual underpinning to the research	2. Statement of research aim/s	3. Clear description of research setting and target population	4. The study design is appropriate to address the stated research aim/s	5. Appropriate sampling to address the research aim/s	6. Rationale for choice of data collection tool/s	7. The format and content of data collection tool is appropriate to address the stated research aim/s	8. Description of data collection procedure	9. Recruitment data provided	10. Justification for analytic method selected	11. The method of analysis was appropriate to answer the research aim/s	12. Evidence that the research stakeholders have been considered in research design or conduct	13. Strengths and limitations critically discussed
Study title
[31] Al Omar, M., Salam, M., & Al-Surimi, K. (2019). Workplace bullying and its impact on the quality of healthcare and patient safety. Human resources for health, 17(1), 1-8.	1 - In intro background info is provided regarding the importance of focusing on this topic area, the key concepts are discussed but theoretical underpinning not provided	1 - difficult to determine as stated but need to be identified at end of introduction.	2 - some details but some elements not clear eg all registered HCPs with identified Saudi organisation is mentioned but not certain	3 -fits with aims	3 - Sample size calculated	3 -tool is justified.	2 -seems appropriate but limited detail provided.	1 - difficult to determine - limited detail but some information spread across different parts of the paper.	2 - number of participants provided. No info related to response rates etc and no missing data discussion.	2 - plenty detail and justification - not scored as 3 as no justificaiton for turning qualitative responses into numerical value.	2 - plenty of statistical analysis that seems relevant but converts free text answers to numerical format which doesn’t seem ideal and no justification provided.	2 - survey tool piloted and amended in response to pilot feedback, but stakeholders not mentioned other than this.	2 - extensive discussion limitations but no mention of strengths.
[41] Chambers, Charlotte NL, et al. "‘It feels like being trapped in an abusive relationship’: bullying prevalence and consequences in the New Zealand senior medical workforce: a cross-sectional study." BMJ open 8.3 (2018): e020158. doi: http://dx.doi.org/10.1136/bmjopen-2017-020158	1 - In introduction, background information is provided regarding the importance of focusing on this topic area, the key concepts are discussed but theoretical underpinning not provided.	3 - a clear statement of aims is made at the end of the introduction section	3 - good, clear description.	3 - fits with the aims	2 - cohort sample seems appropriate but no other justificaiton regarding the sampling strategy.	3 - detailed description and justification for tool choice with some rationale provided.	3 - detailed description and justification for tool design.	2 - key information given but could have been expanded.	3 - number of participants provided, response rates, and missing data mentioned.	3 - clear justrification for statistical tests/analysis and qualitative element.	3 - seems appropriate.	0 - no evidence of this.	3 - strenghts and limitations critically discussed.
[32] Chard, R. (2010). How perioperative nurses define, attribute causes of, and react to intraoperative nursing errors. AORN journal, 91(1), 132-145. doi: https://doi.org/10.1016/j.aorn.2009.06.028	2 - Identifies cognitive theory of psychological stress and coping but not followed through/applied explicitly throughout.	2 - difficult to follow, and stated in the purpose of the study section.	2 - some details but not always explicit.	3 - fits with the aims.	3 - target sample size, composition and power calculation on which this was based are included.	3 - detailed description and justification for tool design and piloting/retention decisions.	3 - detailed descriptions of content and data collection too seem reasonable.	2 - some information missing e.g. How was anonymity achieved etc?	2 - response numbers and rate provided. No mention of missing data or how this was dealt with.	2 - mostly good and justified but not always.	3 - seems appropriate.	1 - piloted tool but no evidence feedback influenced design.	2 - strengths of study mentioned but limited.
[33] Biggs, S., Waggett, H. B., & Shabbir, J. (2020). Impact of surgical complications on the operating surgeon. Colorectal Disease, 22(9), 1169-1174. doi: https://doi.org/10.1111/codi.15021	1 - In introduction, background information is provided regarding the importance of focusing on this topic area, the key concepts are discussed but theoretical underpinning not provided	3 - identifies aim at the end of the introduction	3 - details provided of the context and participants.	3 -fits with aims.	2 - appropriate but no discussion of saturation, how sample size was determined.	3 - rationale provided.	3- justification for topic areas and content.	3 - detail given.	2 - some information provided, but potential participants not described.	1 - appropriate method but descriptive with no justifciation provided.	3 - seems appropriate.	0 - no information provided.	1 - very limited discussion regarding limitations, and strengths not mentioned.
[34] Bari, A., Khan, R. A., & Rathore, A. W. (2016). Medical errors; causes, consequences, emotional response and resulting behavioral change. Pakistan journal of medical sciences, 32(3), 523. doi: https://doi.org/10.12669%2Fpjms.323.9701	1 - In introduction background information is provided regarding the importance of focusing on this topic area, the key concepts are discussed but theoretical underpinning not provided	2 - statement is there but embedded in text and not as an explicit aim.	3 - good, clear description.	2 - Including a qualitative element would have enabled fuller addressing of the research aims.	1- limited information. The number of questionnaires distributed is given but no information regarding potential population.	0 - identifies the questionnaire used but no justification of its appropriateness or reliability/validity.	2 - quite a lot of general detail provided and overall seems reasonable. More detail could have been obtained of relevance to aims by inclusion of qualitative element.	1 - very brief, minimal information.	2- number of participants provided but not response rate and no missing data discussion.	0 - methods described but no justification.	3 - seem reasonable.	1 - pilot tested data collection - no indication this feedback informed study.	0 - not mentioned
[35] Yildirim, A., & Yildirim, D. (2007). Mobbing in the workplace by peers and managers: mobbing experienced by nurses working in healthcare facilities in Turkey and its effect on nurses. Journal of clinical nursing, 16(8), 1444-1453. doi: https://doi.org/10.1111/j.1365-2702.2006.01814.x	1 - In introduction background information is provided regarding the importance of focusing on this topic area, the key concepts are discussed but theoretical underpinning not provided	2 - statement is there but embedded in text and not as an explicit aim.	2 - some details but quite brief/limited.	2 -limited information provided.	2 - stratified sampling via a public and private hospital - only characteristic mentioned.No power calculation mentioned.	2 - description and some rationale for tool development - some elements stronger than others. Pilot described but no indication of if/what changed as a result.	2 - seems reasonable and detail described but limited to questionnaire.	2 - some detail but elements missing/not clear e.g. how were surveys given to the nurses, how was data collected by the researchers.	2 - relevant detail given but some missing information. No disucssion regarding incomplete data/any surveys not used etc.	2 - some detail and justification but relatively limited. Stats/correlations seem limited.	3 - seems appropriate.	2 - tools piloted and feedback considered. But no other stakeholder input described.	2 - some limitations discussed, strengths not mentioned.
[39] Pinto, A., Faiz, O., Bicknell, C., & Vincent, C. (2013). Surgical complications and their implications for surgeons' well-being. Journal of British Surgery, 100(13), 1748-1755. doi: https://doi.org/10.1002/bjs.9308	1 - In introduction background information is provided regarding the importance of focusing on this topic area, the key concepts are discussed but theoretical underpinning not provided.	3 - identifies aim at the end of the introduction.	3 - details provided of the context and participants.	3 -fits with aims	2 - appropriate but no discussion of saturation, how sample size was determined.	3 - rationale provided.	3- justification for topic areas and content.	3 - detail given	3 - recruitment data provided.	1 - appropriate method but descriptive with no justifciation provided.	3 - seems appropriate.	0 - no evidence of this.	2 - some limitations discussed, strengths not mentioned.
[40] Hassankhani, H., Parizad, N., Gacki-Smith, J., Rahmani, A., & Mohammadi, E. (2018). The consequences of violence against nurses working in the emergency department: A qualitative study. International emergency nursing, 39, 20-25.	1 - In introduction background information is provided regarding the importance of focusing on this topic area, the key concepts are discussed but theoretical underpinning not provided.	3 - identifies aim at the end of the introduction.	3 - details provided of the context and participants.	3 -fits with aims	2 - appropriate - mentions saturation but no explanation/justificaiton of how this was recognised.	2 - rationale provided.	3- justification for topic areas and content.	3 - detail given.	2 - details of participants recruited but no inofrmation of potential sample.	3 - appropriate and detail described along with justiication for actions.	3 - seems appropriate.	0 - no evidence of this.	0 - not mentioned
[36] Karga, M., Kiekkas, P., Aretha, D., & Lemonidou, C. (2011). Changes in nursing practice: associations with responses to and coping with errors. Journal of Clinical Nursing, 20(21‐22), 3246-3255. doi: https://doi.org/10.1111/j.1365-2702.2011.03772.x	1 - In introduction background information is provided regarding the importance of focusing on this topic area, the key concepts are discussed but theoretical underpinning not provided.	3 - a clear statement of aims is made at the end of the introduction section.	3 - a clear description of both research setting and target population is provided.	2 - A qualitative element could have been included to further explore the aims.	2 - sample size calculation could have been discussed to provide rationale.	3 - rationale described, questionnaire was modified.	3 - Detailed information given on the content and format of the questionnaires and validity considerations.	1 - limited detail provided on data collection procedures.	3 - details of number of people approached, those who took part & those who didn't with reasons provided.	3 - a good justification for each analysis is described.	3 - seems appropriate.	2 - evidence of some stakeholder input when designing the questionnaire but not for the actual study design.	2 - limitations are discussed but further criticial discussion would be useful. Strengths of study not discussed.
[37] Vanhaecht, K., Seys, D., Schouten, L., Bruyneel, L., Coeckelberghs, E., Panella, M., & Zeeman, G. (2019). Duration of second victim symptoms in the aftermath of a patient safety incident and association with the level of patient harm: a cross-sectional study in the Netherlands. BMJ open, 9(7), e029923. doi: http://dx.doi.org/10.1136/bmjopen-2019-029923	1 - In introduction background information is provided regarding the importance of focusing on this topic area, the key concepts are discussed but theoretical underpinning not provided.	3 - a clear statement of aims is made at the end of the introduction section.	3 - a clear description of both research setting and target population is provided.	3 - seems appropriate.	2 -no disucssion of sample size calculation.	1- a description of the tool but no justification for its choice/use.	3 - detail provided on appropriateness.	3 - clear on how participants were recruited, reminder process.	2 - good information but no indication of how may people were invited.	2 - some justification provided but could have provided further information .	3 - seems appropriate.	2 - evidence of some stakeholder input.	3 - information provided, although embedded in the discussion/not signposted.
[16] Isbell, L. M., Tager, J., Beals, K., & Liu, G. (2020). Emotionally evocative patients in the emergency department: a mixed methods investigation of providers’ reported emotions and implications for patient safety. BMJ quality & safety, 29(10), 1-2. (2020a) doi: http://dx.doi.org/10.1136/bmjqs-2019-010110	2 - states generally drawing on the emotion, social cognition, and patient safety literatures but the theoretical information is not described in relation to the research questions.	3 - a clear statement of aims is made at the end of the introduction section.	2 -limited information provided.	2 - seems appropriate but limited infomation provided in terms of the qualitative data.	3 - target sample size, composition and power calculation on which this was based are included.	1- description of the tool but no real justification for its choice/use.	3 - detailed descriptions of content and data collection tools that seem appropriate.	3 - clear on how participants were recruited, reminder processes.	2 - good information but no indication of how may people were invited.	3 - a good justification for each analysis is described - both the qualitative and quantitative element.	3 - seems appropriate.	0 - no evidence of this.	3 - good description of limitations but strengths discussion is limited.
[38] Jalil, R., Huber, J. W., Sixsmith, J., & Dickens, G. L. (2017). Mental health nurses’ emotions, exposure to patient aggression, attitudes to and use of coercive measures: Cross sectional questionnaire survey. International journal of nursing studies, 75, 130-138. doi: https://doi.org/10.1016/j.ijnurstu.2017.07.018	1 - In introduction background information is provided regarding the importance of focusing on this topic area, the key concepts are discussed but theoretical underpinning not provided.	3 - identifies aim and lays out hypotheses at the end of the introduction.	3 - detailed description of the context and participants.	3 - seems appropriate.	3 - appropriate sampling information is provided.	3 - clear and detailed. Validity/reliabilty and elements used in this context discussed.	3 - detailed information provided to demonstrate appropriateness.	2 - key information given but could have been expanded.	2 - number of participants provided but not response rates or missing data discussion.	2 - provides detailed information, but strengths of chosen method not described.	3 - seems appropriate.	0 - no evidence of this.	3 - detailed strenghts and limitations information provided.
[15] Isbell, L. M., Boudreaux, E. D., Chimowitz, H., Liu, G., Cyr, E., & Kimball, E. (2020). What do emergency department physicians and nurses feel? A qualitative study of emotions, triggers, regulation strategies, and effects on patient care. BMJ quality & safety, 29(10), 1-2. (2020b) doi: http://dx.doi.org/10.1136/bmjqs-2019-010179	1 - In introduction background information is provided regarding the importance of focusing on this topic area, the key concepts are discussed but theoretical underpinning not provided.	3 - identifies aims at the end of the introduction.	3 - details provided of the context and participants.	3 -fits with aims	3 - stratified sampling for relevant characteristics and extended to saturation based on initial findings.	0 - no rationale provided.	3 - seems appropriate.	3 - appropriate level of data provided.	2 - details of participants recruited but no information on potential sample.	1 - appropriate method but descriptive description with no justifciation provided.	3 - seems appropriate.	1- mentions pilot study to test study materials but not what changed as a result.	2 - some discussion of strengths and limitations but could have provided further detail and critical evaluation.

## Sheet: Compatibility Report
	Compatibility Report for Quality appraisal excel doc.xls
	Run on 01/02/2024 12:19
	The following features in this workbook are not supported by earlier versions of Excel. These features may be lost or degraded when opening this workbook in an earlier version of Excel or if you save this workbook in an earlier file format.
	Minor loss of fidelity			# of occurrences	Version
	A table style is applied to a table in this workbook. Table style formatting cannot be displayed in earlier versions of Excel.			1
				Sheet1'!A1:N17	Excel 97-2003
	Some cells or styles in this workbook contain formatting that is not supported by the selected file format. These formats will be converted to the closest format available.			2	Excel 97-2003
